# Supplementary material for: Co-Developed Community-Based Health Interventions with Children Under 18 and Families Experiencing Homelessness in High-Income Countries: A Systematic Review
Source: Healthcare (Basel). 2026 Feb 14;14(4):492. doi: 10.3390/healthcare14040492 (PMC12940253; doi:10.3390/healthcare14040492)
Supplement: Supplementary file 1 [file healthcare-14-00492-s001.zip]

Archive with 1 entries (1 files):
- healthcare-4070260-supplementary.pdf
